# Supplementary material for: Venlafaxine ameliorates the depression-like behaviors and hippocampal S100B expression in a rat depression model
Source: Behav Brain Funct. 2016 Dec 8;12:34. doi: 10.1186/s12993-016-0116-x (PMC5146825; doi:10.1186/s12993-016-0116-x)
Supplement: Supplementary file 1 — Additional file 1. The data of S100B protein and mRNA. [file 12993_2016_116_MOESM1_ESM.xls]

## Sheet: weight data
Group	body weight (day1)	body weight(day22)	body weight(day29)	body weight(day36)	body weight(day43)
control	265.76	321.5	334.63	341.52	359.27
control	243.2	343.2	349.65	352.18	362.28
control	268.32	320.86	333.18	339.26	350.14
control	279.28	328.45	346.26	348.27	357.69
control	256.4	329.61	341.54	347.68	361.24
control	269.68	333.46	343.96	348.36	343.22
control	263.51	328.64	332.85	343.28	352.37
control	251.4	315.47	323.16	335.18	347.24
control	279.71	326.51	333.08	342.13	353.48
control	248.76	317.21	320.67	336.18	354.72
0mg venlafaxiene	269.23	276.28	277.38	275.26	283.25
0mg venlafaxiene	248.31	283.46	286.34	283.42	289.65
0mg venlafaxiene	271.56	278.31	284.36	295.65	297.16
0mg venlafaxiene	273.1	256.65	266.38	275.35	274.16
0mg venlafaxiene	265.4	273.24	278.62	284.46	288.69
0mg venlafaxiene	268.34	283.61	281.2	282.59	295.02
0mg venlafaxiene	271.46	273.25	270.32	275.73	280.49
0mg venlafaxiene	263.28	265.14	269.18	278.56	287.66
0mg venlafaxiene	268.54	257.19	260.39	266.57	275.35
0mg venlafaxiene	250.6	253.28	257.56	268.88	277.47
5mg venlafaxiene	261.5	271.52	288	296.51	314.28
5mg venlafaxiene	263.4	268.35	277.72	289.61	306.56
5mg venlafaxiene	273.11	275.32	286	291.48	312.57
5mg venlafaxiene	274.61	281.47	296	306	337.65
5mg venlafaxiene	254.61	259.68	268.19	299.35	323.57
5mg venlafaxiene	258.57	261.4	275.61	286.49	301.19
5mg venlafaxiene	267.64	270.34	289.61	311.26	328.61
5mg venlafaxiene	247.62	258	272.16	291.28	306.49
5mg venlafaxiene	267.38	270.35	293.23	307.2	328.64
5mg venlafaxiene	256.37	263.19	281.82	281.65	301.52
10mg venlafaxiene	264.3	267.82	283.22	301.46	327.42
10mg venlafaxiene	266.81	270.49	289.64	318.52	348.67
10mg venlafaxiene	265.4	269.43	276.59	294.25	333.59
10mg venlafaxiene	273.64	275.64	293.47	325.68	349.56
10mg venlafaxiene	258.3	262.34	286.64	326.49	356.28
10mg venlafaxiene	257.6	261.27	286.95	308.41	337.16
10mg venlafaxiene	249.32	254.79	284.58	321.25	340.19
10mg venlafaxiene	251.49	258.61	294.36	319.18	350.28
10mg venlafaxiene	258.96	261.53	288.33	324.18	360.17
10mg venlafaxiene	279.63	283.69	305.27	335.64	365.84
