# Supplementary material for: Venlafaxine ameliorates the depression-like behaviors and hippocampal S100B expression in a rat depression model
Source: Behav Brain Funct. 2016 Dec 8;12:34. doi: 10.1186/s12993-016-0116-x (PMC5146825; doi:10.1186/s12993-016-0116-x)
Supplement: Supplementary file 2 — Additional file 2. The data of body weight. [file 12993_2016_116_MOESM2_ESM.xls]

## Sheet: S100B 旷场行为
Group	distance of horizontal motion(day1)	distance of horizontal motion(day22)	distance of horizontal motion(day29)	distance of horizontal motion(day36)	distance of horizontal motion(day43)	rearing times (day1)	rearing times(day22)	rearing times(day29)	rearing times(day36)	rearing times(day43)
control	70.2	71.32	72.33	74.14	75.16	21	24	22	24	23
control	68.4	72.35	75.42	77.62	72.18	18	22	23	23	25
control	82.44	79.64	81.26	80.27	82.16	16	19	20	18	20
control	83.18	81.32	83.25	82.59	80.18	22	24	19	19	18
control	75.36	69.13	68.85	70.28	73.22	19	18	20	20	19
control	77.68	76.82	77.64	76.51	75.68	21	17	18	19	21
control	80.24	81.09	74.29	75.56	78.25	17	19	18	18	21
control	73.85	74.26	72.38	72.51	74.51	17	18	17	18	20
control	76.81	73.38	75.16	76.19	75.26	19	16	17	16	17
control	73.29	76.78	72.11	73.41	71.58	19	19	21	18	18
0mg venlafaxiene	73.49	43	44.66	48.26	51.33	22	10	11	13	11
0mg venlafaxiene	72.56	46.78	45.78	49.33	47.26	18	12	9	11	12
0mg venlafaxiene	79.38	40.63	47.62	45.63	43.22	16	13	15	16	15
0mg venlafaxiene	80.41	50.28	52.11	50.24	53.68	21	14	12	13	16
0mg venlafaxiene	81.82	53.44	55.67	52.37	54.32	17	15	14	12	13
0mg venlafaxiene	71.31	57.82	58.26	55.41	56.13	17	16	13	15	14
0mg venlafaxiene	72.75	46.72	45.66	46.63	48.34	23	13	9	10	11
0mg venlafaxiene	73.66	49.33	48.81	53.27	51.28	17	12	12	11	13
0mg venlafaxiene	70.08	51.33	50.56	49.26	52.36	19	11	13	12	10
0mg venlafaxiene	77.64	53.41	52.47	54.26	52.31	18	9	11	10	12
5mg venlafaxiene	78.69	46.25	50.59	49.77	48.44	22	10	12	13	15
5mg venlafaxiene	70.12	47.29	52.44	52.36	55.33	16	12	13	15	17
5mg venlafaxiene	69.27	50.26	56.77	60.38	62.36	23	11	9	12	13
5mg venlafaxiene	77.58	51.33	53.44	63.24	65.58	24	15	16	17	16
5mg venlafaxiene	74.62	47.61	51.48	61.27	64.55	17	13	15	18	17
5mg venlafaxiene	77.54	42.17	53.26	57.62	60.38	17	12	14	13	16
5mg venlafaxiene	71.65	40.62	48.62	56.58	62.49	18	10	13	14	16
5mg venlafaxiene	80.93	48.47	52.44	57.63	61.68	18	8	9	12	17
5mg venlafaxiene	76.68	49.51	53.67	54.55	62.58	17	13	11	14	16
5mg venlafaxiene	72.39	47.88	55.68	59.32	65.44	19	12	10	15	16
10mg venlafaxiene	74.58	47.31	50.44	52.11	67.58	22	11	13	15	20
10mg venlafaxiene	77.51	40.19	48.93	56.79	72.35	18	14	16	19	25
10mg venlafaxiene	79.65	44.32	56.58	59.61	76.54	16	12	14	18	22
10mg venlafaxiene	72.57	47.56	56.46	57.63	70.28	20	16	18	20	25
10mg venlafaxiene	67.82	50.26	58.21	60.19	73.44	20	14	16	19	24
10mg venlafaxiene	74.52	48.19	49.63	62.33	75.56	21	8	10	12	16
10mg venlafaxiene	78.11	49.35	49.65	64.66	72.38	18	9	11	15	21
10mg venlafaxiene	73.62	48.39	51.23	60.33	76.41	19	12	13	15	20
10mg venlafaxiene	75.53	42.19	47.65	55.68	77.31	18	14	15	16	19
10mg venlafaxiene	72.46	47.65	52.48	54.66	75.26	19	8	10	13	18
