# Supplementary material for: Venlafaxine ameliorates the depression-like behaviors and hippocampal S100B expression in a rat depression model
Source: Behav Brain Funct. 2016 Dec 8;12:34. doi: 10.1186/s12993-016-0116-x (PMC5146825; doi:10.1186/s12993-016-0116-x)
Supplement: Supplementary file 3 — Additional file 3. The data of sucrose preference. [file 12993_2016_116_MOESM3_ESM.xls]

## Sheet: 蔗糖水偏好
Group	Sucrose preference(day1)	Sucrose preference(day22)	Sucrose preference(day29)	Sucrose preference(day36)	Sucrose preference(day43)
control	75	72	75	73	70
control	83	80	79	81	82
control	85	84	83	81	84
control	71	77	80	68	79
control	79	71	75	83	86
control	86	83	75	77	73
control	70	72	76	74	71
control	82	84	81	82	80
control	76	78	69	83	87
control	87	85	86	80	85
0mg venlafaxiene	73	63	60	59	64
0mg venlafaxiene	72	52	55	58	57
0mg venlafaxiene	84	65	63	62	64
0mg venlafaxiene	82	67	68	66	69
0mg venlafaxiene	74	56	53	55	57
0mg venlafaxiene	88	63	64	61	65
0mg venlafaxiene	75	52	49	52	54
0mg venlafaxiene	82	66	65	63	67
0mg venlafaxiene	77	62	58	61	65
0mg venlafaxiene	78	57	56	61	65
5mg venlafaxiene	70	53	54	66	73
5mg venlafaxiene	77	61	62	62	76
5mg venlafaxiene	86	53	55	64	69
5mg venlafaxiene	83	59	63	69	75
5mg venlafaxiene	80	60	63	70	74
5mg venlafaxiene	74	54	59	72	76
5mg venlafaxiene	76	60	69	73	75
5mg venlafaxiene	80	56	57	68	72
5mg venlafaxiene	81	56	58	60	63
5mg venlafaxiene	69	61	60	72	74
10mg venlafaxiene	80	51	57	66	72
10mg venlafaxiene	83	63	67	71	72
10mg venlafaxiene	74	64	68	73	79
10mg venlafaxiene	77	44	52	73	80
10mg venlafaxiene	71	55	64	76	84
10mg venlafaxiene	79	57	60	72	78
10mg venlafaxiene	77	53	63	78	82
10mg venlafaxiene	85	64	68	73	75
10mg venlafaxiene	87	57	65	78	81
10mg venlafaxiene	76	59	63	70	72
