# Supplementary material for: Venlafaxine ameliorates the depression-like behaviors and hippocampal S100B expression in a rat depression model
Source: Behav Brain Funct. 2016 Dec 8;12:34. doi: 10.1186/s12993-016-0116-x (PMC5146825; doi:10.1186/s12993-016-0116-x)
Supplement: Supplementary file 4 — Additional file 4. The data of open-field test. [file 12993_2016_116_MOESM4_ESM.xls]

## Sheet: S100B mRNA and protein
Group	S100B protein	S100B Mrna
control	0.267	0.123
control	0.283	0.151
control	0.242	0.141
control	0.236	0.138
control	0.261	0.175
control	0.275	0.164
control	0.282	0.142
control	0.225	0.173
control	0.214	0.158
control	0.24	0.166
0mg venlafaxiene	0.312	0.211
0mg venlafaxiene	0.306	0.271
0mg venlafaxiene	0.323	0.223
0mg venlafaxiene	0.304	0.241
0mg venlafaxiene	0.315	0.261
0mg venlafaxiene	0.308	0.238
0mg venlafaxiene	0.364	0.276
0mg venlafaxiene	0.357	0.297
0mg venlafaxiene	0.312	0.282
0mg venlafaxiene	0.324	0.264
5mg venlafaxiene	0.304	0.222
5mg venlafaxiene	0.291	0.264
5mg venlafaxiene	0.29	0.198
5mg venlafaxiene	0.308	0.221
5mg venlafaxiene	0.297	0.216
5mg venlafaxiene	0.293	0.245
5mg venlafaxiene	0.314	0.227
5mg venlafaxiene	0.289	0.218
5mg venlafaxiene	0.281	0.266
5mg venlafaxiene	0.272	0.193
10mg venlafaxiene	0.2394	0.179
10mg venlafaxiene	0.256	0.167
10mg venlafaxiene	0.274	0.183
10mg venlafaxiene	0.276	0.171
10mg venlafaxiene	0.272	0.175
10mg venlafaxiene	0.274	0.174
10mg venlafaxiene	0.243	0.18
10mg venlafaxiene	0.238	0.177
10mg venlafaxiene	0.269	0.139
10mg venlafaxiene	0.267	0.144
